# Supplementary material for: Diet, Weight Status, and Pregnancy Outcomes Among Native and Migrant Women in Jersey, Channel Islands
Source: Nutrients. 2025 Nov 28;17(23):3742. doi: 10.3390/nu17233742 (PMC12694125; doi:10.3390/nu17233742)
Supplement: Supplementary file 1 [file nutrients-17-03742-s001.zip]

Archive with 1 entries (1 files):
- nutrients-3942739-supplementary.pdf
